# Supplementary material for: Genotype–phenotype correlation in a large cohort of pediatric patients with heterozygous and homozygous familial hypercholesterolemia
Source: Curr Opin Lipidol. 2023 Apr 1;34(6):287–95. doi: 10.1097/MOL.0000000000000863 (PMC10624405; doi:10.1097/MOL.0000000000000863)
Supplement: Supplemental Digital Content [file colip-34-287-s001.xlsx]

## Sheet: Suppl Table 1 - variants (HeFH)
Class 1	frequency	Class 2A	frequency	Class 2B	frequency	Class 3A	frequency	Class 3B	frequency	Class 4A	frequency	Class 4B	frequency	Class; 5	frequency
Total	1045	Total	195	Total	940	Total	84	Total	258	Total	17	Total	16	Total	159
c.1359-1G>A; p.?	214	c.682G>A; p.(Glu228Lys)	110	c.1690A>C; p.(Asn564His)/c.2397_2405del; p.(Val800_Leu802del)	399	c.621C>G; p.(Gly207=)	75	c.10580G>A; p.(Arg3527Gln)	238	c.(2311+1_2312-1)_(2548_1*+?)del; p. ?	15	c.2390-2A>G; p.?	16	c.1285G>A; p.(Val429Met)	82
c.313+1G>A; p.?	212	c.(2311+1_2312-1)_(2389+1_2391-1)del; p?	19	c.917C>T; p.(Ser306Leu)	83	c.(313+1_314-1)_(1186+1_1187-1)dup; p.?	4	c.801A>T; p.(Glu267Asp)	3	c.2483A>G; p.(Tyr828Cys)	2			c.1291G>A; p.(Ala431Thr)	17
c.131G>A; p.(Trp.4*)	115	c.1898G>A; p.(Arg633His)	10	c.550T>C; p.(Cys184Arg)	38	c.(190+1_191-1)_(940+1-941-1)dup; p.?	2	c.9175C>T; p.(Arg3059Cys)	3					c.1329G>C; p.(Trp443Cys)	10
c.(940+1_941-1)_(1186+1_1187-1)del; p.?	81	c.2033-2044del; p.(Gln678_Cys681del)	10	c.2054C>T; p.(Pro685Leu)	34	c.(694+1_695-1)_(817+1_818-1)del; p.?	2	c.10182G>T; p.(Lys3394Asp)	2					c.1307T>C; p.(Val436Ala)	9
c.191-2A>G; p.?	47	c.(913+1_914-1)_(1060+1_1061-1)del; p?	6	c.1775G>A; p.(Gly592Glu)	27	c.(694+1_695-1)_(940+1_941-1)del; p.?	1	c.10672C>T; p.(Arg3558Cys)	2					c.1394C>T; p.(Ser465Leu) (PCSK9)	8
c.(190+1_191-1)_(1186+1_1187-1)dup; p.?	27	c.1646G>A; p.(Gly549Asp)	5	c.1027G>A; p.(Gly343Ser)	24			c.13320delT; p.(Glu4441Serfs*36)	2					c.1601C>A; p.(Thr534Asn)	7
c.501C>A; p.(Cys167*)	26	c.2131T>A; p.(Cys711Ser)	5	c.1004G>T; p.(Gly335Val)	21			c.10543A>G; p.(Ser3515Gly)	1					c.1301C>G; p.(Thr434Arg)	5
c.1048C>T; p.(Arg350*)	24	c.268G>A; p.(Asp90Asn)	5	c.1833G>C; p.(Leu611Phe)	19			c.10580G>A; p.(Arg3527Gln)/11712delC; p.(Asn3904Lysfs*21)	1					c.658G>A; p.(Ala220Thr) (PCSK9)	4
c.1358+1G>A; p.?	22	c.(1705+1_1706-1)_(2547+1_1*+?)del; p?	4	c.2113G>C; p.(Ala705Pro)	18			c.10657G>A; p.(Glu3553Lys)	1					c.1297G>T; p.(Asp433Tyr)	3
c.314-1G>A; p.?	21	c.1898G>T; p.(Arg633Leu)	4	c.763T>C; p.(Cys255Arg)	14			c.10768G>A; p.(Glu3590Lys)	1					c.1352T>C; p.(Ile451Thr)	2
c.1176C>A; p.(Cys392*)	18	c.?; p.? onbekend; niet te achterhalen	3	c.681C>A; p.(Asp227Glu)	13			c.10780T>G; p.(Trp3594Arg)	1					c.?; p.(Arg451Trp)	2
c.(?_-1)_(67+1_68-1)del; p.?	17	c.2131G>T; p.(Cys711Phe)	3	c.1118G>A; p.(Gly373Asp)	8			c.11773C>T; p.(Arg3925Cys)	1					c.215C>T; p.(Leu72Pro) (APOE)	2
c.877delG; p.(Asp.93Thrfs*77)	11	c.2164C>T; p.(Gln722*)	3	c.1843G>A; p.(Glu615Lys)	8			c.434T>C; p.(Val145Ala)	1					c.479G>A; p.(Arg160Gln) (PCSK9)	2
c.2192_2204dup; p.(Val736Glnfs*50)	10	c.28T>C; p.(Trp10Arg)	3	c.2096C>T; p.(Pro699Leu)	8			c.451G>A; p.(Ala151Thr)	1					c.1301C>A; p.(Thr434Lys)	1
c.(1186+1_1187-1)_(1845+1_1846-1)dup; p.?	9	c.1988-1G>A; p.?	2	c.932A>G; p.(Lys311Arg)/c.939C>G; p.(Cys313Trp)	8									c.1322T>C; p.(Ile441Thr)	1
c.1A>G; p.(Met1Val)	8	c.1145G>T; p.(Gly382Val)	1	c.1265T>C; p.(Leu422Pro)	7									c.1324T>C; p.(Tyr442His)	1
c.2417_2418insG; p.(p.e807Leufs*10)	7	c.2000G>A; p.(Cys667Tyr)	1	c.241C>T; p.(Arg81Cys)	7									c.1361C>T; p.(Thr454Ile)	1
c.518delG; p.(Cys173Serfs*33)	7	c.58G>A; p.(GLu20Arg)	1	c.662A>G; p.(Asp221Gly)	7									c.1747C>T; (p.His583Tyr)	1
c.1486_1487delGG; p.(Gly496Hisfs*39)	6			c.1246C>T; p.(Arg416Trp)	6									c.1486C>T; p.(Arg469Trp) (PCSK9)	1
c.1A>C; p.(Met1Leu)	6			c.1783C>T; p.(Arg595Trp)	6
c.429C>A; p.(Cys; 143*)	6			c.1012T>G; p.(Cys338Gly)	5
c.654_656delTGG; p.(Gly219del)	6			c.1061A>G; p.(Asp354Gly)	5
c.190+A>T; p.?	5			c.1243G>C; p.(Asp415His)	5
c.2389+1G>C; p.?	5			c.1444G>A; p.(Asp482Asn)	5
c.-139C>A; p.?	4			c.1549T>C; p.(Ser517Pro)	5
c.1481-1586+16del; p.(val494Leufs*19)	4			c.1966C>A; p.(His656Asn)	5
c.148del; p.(Ala50Leufs*156)	4			c.519C>G; p.(Cys173Trp)	5
				c.1069G>A; p.(Glu357Lys)	4
c.660del; p.(Asp.21Thrfs*44)	4			c.1247G>A; p.(Arg416Gln)	4
c.666C>T; p.(Cys222=)	4			c.1274A>T; p.(Asn425Ile)	4
c.682G>T; p.(Glu228*)	4			c.463T>G; p.(Cys155Gly)	4
c.1867_1868del; p.(Ile623Hisfs*21)	3			c.742T>G; p.(Cys248Gly)	4
c.2043C>A; p.(Cys681*)	3			c.798T>A; p.(Asp266Glu)	4
c.-152C>T; p.?	2			c.1196C>A; p.(Ala399Asp)	3
c.-187_-185del; p.?	2			c.1222G>A; p.(Glu408Lys)	3
c.(1-?)_(1186+1_1187-1)del; p.?	2			c.1463T>C; p.(Ile488Thr)	3
c.(1-?)_(940+1_941-1-1)dup; p.?	2			c.1567G>A; p.(Val523Met)	3
c.1104C>A; p.(Cys368*)	2			c.1688C>A; p.(Pro563His)	3
c.1187delG; p.(Gly396Alafs*17)	2			c.1729T>C; p.(Trp571Arg)	3
c.1470G>A; p.(Trp.90*)	2			c.1784G>T; p.(Arg595Leu)	3
c.1478_1479del; p.(Ser493Cysfs*42)	2			c.326G>A; p.(Cys109Tyr)	3
c.1586+2T>C; p.?	2			c.551G>A; p.(Cys184Tyr)	3
c.1659C>G; p.(Tyr553*)	2			c.671A>T; p.(Asp224Val)	3
c.1754TC>AT; p.(Ile585Asn)	2			c.762G>T; p.(Glu254His)/c.763T>G; p.(Cys255Gly)	3
c.178C>T; p.(Gln60*)	2			c.922G>A; p.(Glu308Lys)	3
c.2116_2117insC; p.(Arg706Thrfs*11)	2			c.95T>G; p.(Phe32Cys)	3
c.2140+103G>T; p.?	2			c.1057G>A; p.(Glu353Lys)	2
c.2343_2347del; p.(Lys782Alafs*3)	2			c.1130G>A; p.(Cys377Tyr)	2
c.2389G>T; p.(Val797Leu)	2			c.1201C>G; p.(Leu401Val)	2
c.2390_2407dup; p.(Leu802_Cys803insLeuLeuLeuValLeu)	2			c.1215C>G; p.(Asp405Lys)	2
c.2402del; p.(Phe801Serfs*128)	2			c.1284C>G; p.(Asn428Lys)	2
c.2416dup; p.(Val806Glyfs*11)	2			c.1294C>G; p.(Leu432Val)/c.1393T>A; p.(Tyr465Asp)	2
c.2430G>A; p.(Trp.10*)	2			c.1414G>T; p.(Asp472Tyr)	2
c.313+5G>A; p.?	2			c.1637G>A; p.(Gly546Asp)	2
c.645_646del; p.(Cys216*)	2			c.1646G>T; p.(Gly649Val)	2
c.718G>T; p.(Glu240*)	2			c.1837G>A; p.(Val613Ile)	2
c.776_777delAT; p.(Tyr259*)	2			c.2389G>A; p.(Val797Met)	2
c.82G>T; p.(Glu28*)	2			c.300C>G; p.(Asp100Glu)	2
c.939C>A; p.(Cys313*)	2			c.301G>A; p.(Glu101Lys)	2
c.948delC; p.(Asn316Lysfs*54)	2			c.311G>A; p.(Cys104Tyr)	2
c.980dup; p.(His327Glnfs*5)	2			c.337G>A; p.(Glu113Lys)	2
c.(940+1-941-1)_(186+1_1587-1)del; p.?	2			c.530C>T; p.(Ser177Leu)	2
c.(67+1_68-1)_(2140+1_2141-1)del; p.?	2			c.681C>G; p.(Asp227Glu)	2
c.(940+1_941-1)_(1060+1_1061-1)dup; p.?	2			c.796G>A; p.(Asp266Asn)	2
c.-188C>T; p.?	1			c.846C>A; p.(Phe282Leu)	2
c.1486_1487delGG; p.(Gly496Hisfs*39)	1			c.858C>A; p.(Ser286Arg)	2
c.(1-?)_(2140+1_2140-1)del; p.?	1			c.889A>C; p.(Asn297His)	2
c.(940+1_941-1)_(1186+1_1187-1)del; p.?	1			c.938G>A; p.(Cys313Tyr)	2
c.1150C>T; p.(Gln384*)	1			c.979C>T; p.(His327Tyr)	2
c.1186+5G>A; p.?	1			c1195G>A; p.(Ala399Thr)	2
c.1216C>A; p.(Arg406=)	1			c.1056C>G; p.(Cys352Trp)	1
c.126C>A; p.(Tyr42*)	1			c.1066G>T; p.(Asp356Tyr)	1
c.127-130dup; p.(Trp.4*)	1			c.1136G>A; p.(Cys379Tyr)	1
c.1586+5G>A; p.?	1			c.1221C>G; p.(His407Gln)	1
c.1645_1646insC; p.(Gly549Alafs*1)	1			c.1330T>C; p.(Ser444Pro)	1
c.1681C>T; p.(Gln561*)	1			c.1426C>T; p.(Pro476Ser)	1
c.1683delG; p.(Gln561Hisfs*8)	1			c.1432G>A; p.(Gly478Arg)	1
c.1759del; p.(Ser587Alafs*78)	1			c.1435C>G; p.(Leu479Val)	1
c.1995_2001dup; p.(Glu668Leufs*3)	1			c.1447T>C; p.(Trp483Arg)	1
c.2032C>T; p.(Gln678*)	1			c.1577C>G; p.(Pro526Arg)	1
c.2050_2063del; p.(Ala684Profs*28)	1			c.1690A>G; p.(Asn564Asp)	1
c.2411del; p.(Leu804Argfs*125)	1			c.1691A>G; p.(Asn564Ser)	1
c.29G>A; p.(Trp.*)	1			c.1784G>A; p.(Arg595Gln)	1
c.314-3C>T; p.?	1			c.1792A>C; p.(Ile598Leu)	1
c.320_332del; p.(Lys107Argfs*95)	1			c.1823C>T; p.(Pro608Leu)	1
c.413C>G; p.(Ser138*)	1			c.1864G>A; p.(Asp622Asn)	1
c.41dup; p.(Leu14Phefs*38)	1			c.1867A>G; p.(Ile623Val)	1
c.457_465del; p.(p.e153_Cys155del)	1			c.1868T>C; p.(Ile623Thr)	1
c.648_649del; p.(Cys216*)	1			c.1916T>A; p.(Val; 639Asp)	1
c.661_666dup; p.(Asp221_Cys222)dup	1			c.1948G>A; p.(Glu650Lys)	1
c.666C>A; p.(Cys222*)	1			c.2050G>A; p.(Ala684Thr)	1
c.(68-5_68-2)del; p.?	1			c.2055C>A; p.(Pro685Thr)	1
c.810C>A; p.(Cys270*)	1			c.250C>T; p.(Pro84Ser)	1
c.817+1G>T; p.?	1			c.291G>C; p.(Glu97Asp)	1
c.(817+2_817+11)del; p.	1			c.325T>C; p.(Cys109Arg)	1
c.940+1G>T; p.?	1			c.464G>C; p.(Cys155Ser)	1
c.-43; C>T; p.?	1			c.464G>T; p.(Cys155Phe)	1
c.(1-?)_(191+1_191-1)del; p.?	1			c.622G>A; p.(Glu208Lys)	1
c.(681-681)dup; p.(Asn230Argfs*12)	1			c.665G>T; p.(Cys222Phe)	1
c.(190+1_191-1)_(694+1_695-1)dup; p.?	1			c.681C>G,; p.Asp227Glu	1
c.(1-?)_(190+1_191-1)del; p.?	1			c.682G>C; p.(Glu228Gln)	1
c.-79; C>G; p.?	1			c.769C>T; p.(Arg257Trp)	1
c.?; p.?; (del19p.3.2) onbekend; niet te achterhalen	1			c.859G>T; p.(Gly287Cys)	1
c.(67+1_68-1)_(190+1_191-1)dup; p.?	1			c.862G>A; p.(Glu288Lys)	1
c.(313+1_314-1)_(940+1_941-1)del; p.?	1			c.880A>G; p.(Lys294Glu)	1
c.(313+1_314-1)_(694+1_695-1)del; p.?	1			c.902A>G; p.(Asp301Gly)	1
c.(2389+1_2390-1)_(2547+1_2548-1)del; p.?	1			c.904T>G; p.(Cys302Arg)	1
				c.985T>C; p.(Cys329Arg)	1
				c.1234A>T; p.(Met412Leu)	1

## Sheet: Suppl Table 2 - variants (HoFH)
Class 1+1	frequency	Class 1+2B	frequency	Class 1+3B	frequency	Class 2A+2B	frequency	Class 2A+5	frequency	Class 2B+2B	frequency	Class 2B+3B	frequency	Class 3B+3B	frequency	Class 3B+5	frequency	Class 4A+4A	frequency	Class 5+5	frequency
Total	10	Total	9	Total	2	Total	1	Total	3	Total	7	Total	3	Total	2	Total	1	Total	2	Total	1
c.? p.?(4 kb dupl exon11-12)/c.? p.? (4 kb dupl exon11-12)	2	c.1359-1G>A/c.1775G>A p.(Gly592Glu)	2	c.10580G>A p.(Arg3527Gln)/c.2417_2418insG p.(Phe807Leufs*10)	1	c.970G>A p(Gly324Ser)/c.4G>A p.(Gly2Arg)	1	c.? p.? (2 kb del exon16)/c.658G>A p.(Ala220Thr)(PCSK9 GOF)	3	c.1567G>A p.(Val523Met)/c.1567G>A p.(Val523Met)	2	c.10580G>A p.(Arg3527Gln)/c.917C>T p.(ser306Leu)	2	c.72insG in LDLRAP1/c.72insG in LDLRAP1	1	c.10580G>A p.(Arg3527Gln)/H553R(PCSK9 GOF)	1	c.2483A>G p.(Tyr828Cys)/c.2483A>G p.(Tyr828Cys)	2	c.212C>T p.(Pro71Leu)/c.212C>T p.(Pro71Leu)	1
c.(940+1_941-1)_(1186+1_1187-1)del/c.(1186+1_1187-1)_(1845+1_1846-1)dup p.?	2	c.131G>A p.(Trp44*)/c.681C>A p.(Asp227Glu)	1	c.10580G>A p.(Arg3527Gln)/c.313+1G>A p.?	1					c.1690A>C p.(Asn564His)/c.2397_2405del p.(Val800_Leu802del)(2x)	2	c.1966C>A p.(His656Asn)/c.10672C>T p.(Arg3558Cys)	1	p.(Gln136*) in LDLRAP1/p.(Gln136*) in LDLRAP1	1
c.1486_1487delGG p.(Gly496Hisfs*39)/c.1486_1487delGG p.(Gly496Hisfs*39)	2	c.1690A>C p.(Asn564His)/c.2397_2405del p.(Val800_Leu802del)/c.2192_2204dup p.(Val736Glnfs*50)	1							c.1690A>C p.(Asn564His)/c.2397_2405del p.(Val800_Leu802del)/c.798T>A p.(Asp266Glu)	2
c.1187-10G>A p.?/c.1187-10G>A p.?	1	c.1754TC>AT p.(Ile585Asn)/c.1765G>A p.(Asp589Asn)/c.769C>T p.(Arg257Trp)	1							c.1690A>C p.(Asn564His)/c.2397_2405del p.(Val800_Leu802del)/c.1775G>A p.(Gly592Glu)	1
c.191-2A>G/c.1684_1686dup p.(Trp562dup)	1	c.1775G>A p.(Gly592Glu)/c.666C>A p.(Cys222*)	1
c.2043C>A p.(Cys681*)/c.2043C>A p.(Cys681*)	1	c.2417_2418insG p.(Phe807Leufs*10)/p.(Asp304Asn)	1
c.313+1G>A p.?/c.313+1G>A p.?	1	c.313+1G>A p.?/c.508G>A p.(Asp170Asn)	1
		c.917C>T p.(Ser306Leu)/c.314-1G>A p.?	1
